# Supplementary material for: Pseudanabaena galeata CCNP1313—Biological Activity and Peptides Production
Source: Toxins (Basel). 2022 May 6;14(5):330. doi: 10.3390/toxins14050330 (PMC9146944; doi:10.3390/toxins14050330)
Supplement: Supplementary file 1 [file toxins-14-00330-s001.zip]

Archive with 2 entries (2 files):
- Table S1. The content of the Pseudanabaena galeata CCNP1313 flash chromatography fractions.xlsx
- toxins-1711445-SM.pdf
