# Supplementary material for: Pseudanabaena galeata CCNP1313—Biological Activity and Peptides Production
Source: Toxins (Basel). 2022 May 6;14(5):330. doi: 10.3390/toxins14050330 (PMC9146944; doi:10.3390/toxins14050330)
Supplement: Supplementary file 1 [file toxins-14-00330-s001.zip › Table S1. The content of the Pseudanabaena galeata CCNP1313 flash chromatography fractions.xlsx]

## Sheet: Sheet1
Table S1. The content of the Pseudanabaena galeata CCNP1313 flash chromatography fractions
m/z	Structure	Fragment ions	Flash chromatography fraction#
			F20.1	F20.2	F20.3	F20.4	F20.5	F20.6	F20.7	F40.1	F40.2	F40.3	F40.4	F40.5	F40.6	F40.7	F60.1	F60.2	F60.3	F60.4	F60.5	F60.6	F60.7	F80.1	F80.2	F80.3	F80.4	F80.5	F80.6	F80.7	F80.8	F80.9	F80.10
500	-	70, 86, 120, 141, 169, 199, 268, 339, 372, 431, 456, 500																														+
503	-	342, 441, 503											+	+	+	+	+	+
514	-	70, 86, 120, 141, 157, 169, 233, 268, 311, 353, 381, 424, 452, 523, 565, 596																														+
543	-	70, 86, 129, 141, 169, 185, 197, 239, 254, 271, 299, 367, 423, 499, 525, 543								+	+
545	-	79, 105, 119, 177, 195, 334, 436, 453, 509, 527, 545																			+	+	+	+
550	-	70, 86, 120, 141, 157, 169, 185, 268, 311, 353, 381, 407, 452, 523, 550, 599, 642																									+
554	-	67, 79, 105, 129, 143, 157, 171, 214, 357, 371, 519, 537, 554																			+	+	+	+	+	+	+	+	+	+	+	+	+
565	-	185, 331, 376, 403, 431, 507, 537, 565																									+
570	-	185, 259, 310, 331, 410, 432, 457, 471, 553, 571																										+	+	+
573	-	117, 199, 271, 289, 345, 555, 573																							+	+	+
578	-	165, 247, 333, 349, 394, 452, 475, 491, 519, 534, 560, 578					+	+	+	+	+	+
581	-	185, 331, 419, 523, 553, 563, 581																						+	+
585	-	157, 185, 259, 332, 373, 424, 458, 462, 472, 497, 550, 567, 585																			+	+	+	+
594	-	70, 86, 120, 263, 614, 410, 471, 510, 574, 584, 602, 680, 763, 814, 844, 897, 943																														+
595	-	151, 169, 282, 335, 352, 382, 425, 434, 478, 506, 524, 551, 577, 595	+	+
599	Ala-Leu*-Val-Leu*-Leu*-Ala	72, 86, 157, 185, 213, 256, 266, 284, 369, 397, 483, 510, 581, 599													+	+
601	-	169, 199, 271, 289, 345, 376, 583, 601																											+	+	+	+	+
603	-	211, 263, 297, 305, 341, 376, 406, 422, 450, 475, 516, 544, 568, 603									+	+
617	-	134, 159, 189, 233, 307, 336, 378, 402, 435, 478, 517, 573, 599, 617		+	+	+
633	-	150, 319, 335, 379, 418, 450, 479, 532, 589, 615, 633			+	+
639	Arg-MetO-Gly-Phe-Leu*	86, 120, 129, 141, 222, 240, 279, 286, 297, 304, 343, 361, 398, 416, 426, 444, 480, 490, 508, 575, 621, 639												+	+	+	+	+	+
649	-	70, 86, 120, 141, 157, 169, 199, 268, 353, 381, 452, 523, 599, 649, 698, 783, 797, 811, 882, 910																														+
656	Ala- Leu*-Val-Leu*-Leu*-Ala-Gly	72, 86, 157, 167, 185, 195, 213, 256, 266, 284, 369, 397, 482, 492, 510, 553, 563, 581, 638, 656													+	+	+	+
674	-	70, 84, 129, 145, 293, 346, 361, 406, 463, 493, 545, 587, 630, 644, 656, 674				+	+	+
677	-	70, 120, 225, 263, 390, 418, 612, 629, 677, 712, 730, 816, 844, 901, 926, 944, 986																			+	+	+	+	+
693	-	263, 410, 523, 546, 602, 649, 657, 693											+
708	-	70, 86, 120, 183, 263, 296, 314, 341, 410, 510, 556, 584, 657, 697, 731, 810, 844, 897, 924, 943, 982																													+
710	Arg-Met-Gly-Phe-Leu*-Ser	86, 120, 129, 270, 327, 345, 446, 464, 474, 492, 559, 577, 587, 682, 692, 710																			+
715	-	259, 302, 332, 374, 392, 422, 484, 493, 508, 536, 553, 577, 605, 645, 697, 715																										+	+	+
716	Ala-Val-Val-Phe-Leu*-Pro-Ala	70, 72, 86, 120, 143, 171, 199, 211, 219, 233, 247, 261, 270, 318, 346, 389, 417, 432, 460, 502, 530, 599, 627, 716														+	+	+	+	+	+
726	Arg-MetO-Gly-Phe-Leu*-Ser	86, 120, 129, 141, 222, 240, 261, 279, 286, 297, 304, 343, 361, 444, 480, 490, 508, 511, 529, 539, 557, 575, 593, 603, 621, 662, 708, 726												+	+	+	+	+	+	+
730 *	Ala-Pro-Val-Leu*-Phe-Leu*-Ala	70, 86, 120, 141, 169, 185, 233, 240, 261, 268, 282, 353, 381,429, 500, 528, 542, 613, 641, 712, 730													+	+	+	+	+	+	+	+	+
731	-	141, 259, 310, 348, 364, 408, 432, 458, 472, 512, 552, 569, 593, 643, 673, 713, 731																								+	+	+	+	+
768 *	Tyr-Ala-Ala-Phe-Leu*-Leu*-Ala	86, 120, 136, 191, 199, 207, 219, 227, 235, 261, 306, 374, 425, 445, 453, 538, 566, 633, 651, 661, 679, 750, 768												+	+
769	-	70, 86, 120, 169, 213, 263, 314, 342, 381, 410, 455, 510, 574, 602, 639, 657, 716, 742, 797, 814, 871, 897, 915, 926, 984																														+
778	-	70, 86, 120, 141, 169, 226, 272, 290, 331, 376, 403, 471, 484, 529, 551, 650, 676, 713, 750, 802, 868, 885, 904, 942																								+	+
786	-	142, 176, 232, 304, 347, 365, 393, 418, 436, 498, 493, 529, 605, 616, 633, 692, 722, 751, 769, 786											+	+
790	-	346, 362, 424, 506, 522, 538, 605, 635, 651, 679, 746, 772, 790															+	+	+
795	Ala-Val-Val- Leu*-Leu*-Pro-Leu*-Ala	70, 72, 86, 143, 171, 183, 199, 211, 270, 324, 355, 383, 468, 496, 565, 593, 678, 706, 795												+	+
797	-	70, 86, 120, 141, 169, 199, 217, 268, 299, 340, 467, 388, 431, 466, 537, 551, 613, 650, 685, 769, 797, 896																		+
801	-	70, 86, 120, 141, 169, 268, 353, 452, 470, 500, 565, 599, 712, 729, 783, 801																					+
813	-	70, 86, 120, 141, 187, 217, 241, 263, 298, 314, 342, 382, 410, 426, 472, 510, 525, 584, 639, 657, 697, 743, 751, 782, 814, 871, 943, 957																				+	+
819	Ala-Thr-Leu*-Val-Phe-Val-Val-Ala	72, 86, 120, 171, 157, 185, 213, 367, 504, 514, 532, 603, 613, 631, 684, 702, 712, 730, 801, 819														+	+	+	+
822	-	70, 86, 120, 141, 157, 169, 268, 290, 308, 353, 381, 424, 452, 523, 565, 636, 712, 750, 766, 783, 861, 875, 896, 946, 986																															+
826	Ala-Pro-Val-Leu*-?-Val-Leu*-Ala	70, 86, 120, 141, 169, 268, 358, 381, 497, 525, 596, 624, 737, 808, 826																							+
829	Ala-Leu*-Val-Val-Leu*-Phe-Pro-Ala	70, 72, 86, 120, 171, 157, 199, 185, 213, 284, 312, 355, 383, 468, 496, 544, 572,615, 625, 643, 712, 740, 829												+	+
854	-	70, 84, 86, 129, 169, 197, 214, 236, 263, 235, 365, 397, 448, 512, 533, 562, 599, 625, 679, 737, 757, 793, 835, 851, 903, 920, 957, 974, 999														+	+	+	+
862	-	70, 129, 166, 197, 235, 279, 365, 397, 463, 532, 577, 627, 679, 737, 756, 793, 851, 862, 904, 920, 974, 988														+	+	+	+
880	Ala-Pro-Val-?-Pro-Ala-Val-Leu*-Ala	86, 120, 141, 169, 268, 353, 365, 381, 383, 393, 411, 508, 551, 561, 579, 632, 650, 660, 678, 773, 791, 862, 880																					+	+
891	-	70, 86, 120, 141, 166, 217, 263, 314, 343, 382, 410, 510, 556, 584, 602, 670, 697, 731, 817, 844, 891, 937, 943, 985, 991																		+
898	-	70, 86, 141, 163, 198, 222, 254, 268, 288, 354, 382, 401, 430, 470, 597, 668, 696, 810, 881, 898																					+
900	-	70, 86, 120, 141, 157, 169, 211, 239, 268, 310, 327, 355, 381, 409, 454, 470, 516, 551, 567, 601, 615, 669, 698, 714, 730, 783, 811, 882, 900																														+
914	-	70, 86, 120, 141, 169, 157, 268, 316, 353, 381, 424, 452, 516, 523, 565, 599, 641, 654, 712, 783, 896, 914																														+
949 *	?+Phe+Val+Pro+Val+132+H	70, 86, 120, 141, 169, 268, 329, 621, 817, 949																													+
999	Ala-Pro-Val-Leu*-Ala-Phe-Val-Val-Leu*-Ala	72, 86, 120, 141, 169, 171, 185, 199, 213, 219, 268, 332, 353, 381, 403, 417, 431, 452, 530, 571, 599, 698, 769,797, 882, 910, 981, 999																		+	+	+	+	+
1020 *	?+Phe+Val+Pro+Val+132+H	70, 86, 120, 141, 169, 201, 268, 270, 329, 390, 428, 490, 505, 674, 692, 730, 810, 890, 920, 934																													+
1026	-	70, 86, 120, 185, 217, 263, 314, 381, 410, 427, 492, 510, 528, 574, 624, 657, 675, 697, 743, 814, 853, 877, 89, 925, 937, 957, 966, 997																														+
1027	-	70, 86, 120, 141, 157, 169, 268, 310, 353, 381, 424, 452, 523, 656, 599, 636, 670, 712, 749, 767, 783, 851, 878, 896, 981																													+
1061	-	70, 86, 120, 183, 225, 263, 297, 314, 341, 381, 410, 427, 454, 492, 510, 556, 574, 611, 639, 657, 675, 697, 743, 797, 814, 857, 912, 923, 937, 957																														+
1084	-	70, 86, 120, 141, 169, 213, 268, 316, 353, 407, 425, 452, 516, 523, 568, 608, 629, 636, 667, 712, 749, 783, 841, 862, 896, 964, 981																													+
1112	-	70, 86, 120, 141, 169, 185, 239, 268, 315, 353, 381, 431, 470, 496, 530, 544, 598, 617, 643, 664, 698, 740, 763, 811, 876, 910, 924, 995																													+
1167	-	70, 86, 120, 141, 169, 208, 268, 272, 376, 382, 403, 415, 471, 490, 588, 617, 658, 676, 730, 786, 802, 903, 910, 962, 982, 1000																						+	+	+
1183	-	70, 86, 120, 141, 157, 169, 211, 268, 310, 341, 355, 403, 454, 470, 516, 567, 601, 615, 669, 714, 783, 834, 868, 882, 910, 947, 981																														+
# The fractions are marked as Fx.y, where x stands for MeOH concentration and y is the number of the subsequent fraction eluted at x% MeOH.
* Structures previousley reported by Felczykowska et al. [23].
